# Supplementary material for: Smartphone Pedometer Sensor Application for Evaluating Disease Activity and Predicting Comorbidities in Patients with Rheumatoid Arthritis: A Validation Study
Source: Sensors (Basel). 2022 Dec 2;22(23):9396. doi: 10.3390/s22239396 (PMC9735816; doi:10.3390/s22239396)
Supplement: Supplementary file 1 [file sensors-22-09396-s001.zip]

Archive with 1 entries (1 files):
- sensors-2020325-supplementary.pdf
